# Supplementary material for: The Effect of Daily Co-Trimoxazole Prophylaxis on Natural Development of Antibody-Mediated Immunity against P. falciparum Malaria Infection in HIV-Exposed Uninfected Malawian Children
Source: PLoS One. 2015 Mar 25;10(3):e0121643. doi: 10.1371/journal.pone.0121643 (PMC4373908; doi:10.1371/journal.pone.0121643)
Supplement: S1 Raw Data — (XLSX) [file pone.0121643.s001.xlsx]

## Sheet: Malaria
Sample	Visit	HIVstatus	AMAOD	AMACorr	AMANorm.	AMATitre	MSP1OD	MSP1Corr	MSP1Norm.	MSP1Titre	MSP3OD	MSP3Corr	MSP3Norm.	MSP3Titre	PfSEOD	PfSECorr	PfSENorm.	PfSETitre	GLPR0OD	GLPR0Corr	GLPR0Norm.	GLPR0Titre	EBAOD	EBACorr	EBANorm.	EBATitre	GLPR2OD	GLPR2Corr	GLP2Norm.	GLP2Titre	CSPOD	CSPCorr	CSPNorm.	CSPTitre
M002 V1	1	1	0.118	0.0545	0.0278913	14.1192	0.0635	0.0085	0.00553013	4.20375	0.0885	0.042015	0.0432545	41.2222	0.095	0.035	0.0292722	21.4104	0.0645	0.0119392	0.0103073	8.87687	0.3425	0.256904	0.0822326	22.249	0.0855	0.02975	0.0193495	12.7496	0.06	0.00676453	0.0372244	63.1046
M006 V1	1	1	0.2695	0.206	0.105424	56.1876	0.451	0.396	0.257639	219.749	0.0745	0.028015	0.0288415	27.3674	0.0975	0.0375	0.0313631	22.9629	0.084	0.0314392	0.0271421	23.5188	0.2185	0.132904	0.0425413	11.1188	0.074	0.01825	0.0118698	7.79083	0.0845	0.0312645	0.172045	294.092
M007 V1	1	1	0.1435	0.0845	0.0412985	22.0405	0.081	0.0525932	0.0356556	22.8197	0.0695	0.00713509	0.00704029	6.87947	0.073	0.01175	0.0106922	8.55761	0.061	0.0338737	0.0301688	25.6837	0.2505	0.187	0.0767404	25.0241	0.0665	0.0538336	0.0376868	21.1924	0.081	0.0197392	0.10494	189.19
M011 V1	1	1	0.086	0.0225	0.0115148	5.76787	0.078	0.0205	0.011555	7.04017	0.0705	0.024015	0.0247235	23.4309	0.0975	0.0375	0.0313631	22.9629	0.1085	0.0559392	0.0482934	42.1719	0.104	0.0184038	0.00589089	1.4928	0.0715	0.01575	0.0102438	6.71793	0.059	0.00576453	0.0317215	53.7577
M014 V1	1	1	0.239	0.18	0.0879731	48.3714	0.071	0.0425932	0.0288761	18.415	0.077	0.0146351	0.0144406	14.1407	0.0935	0.03225	0.0293468	23.675	0.0895	0.0623737	0.0555516	47.7226	0.1975	0.134	0.0549905	17.6132	0.0725	0.0598336	0.0418872	23.612	0.1395	0.0782392	0.415946	761.3
M017 V1	1	1	0.094	0.035	0.0171059	8.99225	0.0725	0.0440932	0.029893	19.0737	0.1025	0.0401351	0.0396019	39.061	0.0665	0.00525	0.00477738	3.81406	0.182	0.154874	0.137934	122.095	0.099	0.0355	0.0145684	4.51708	0.083	0.0703336	0.0492378	27.875	0.0635	0.00223918	0.0119042	21.3656
M018 V1	1	1	0.175	0.116	0.0566938	30.5529	0.0985	0.0700932	0.0475197	30.604	0.108	0.0456351	0.0450288	44.4835	0.1265	0.06525	0.059376	48.5225	0.1005	0.0733737	0.0653484	56.3363	0.158	0.0945	0.0387806	12.259	0.135	0.122334	0.0856409	49.5391	0.098	0.0367392	0.195318	353.668
M020 V1	1	1	0.067	0.008	0.00390992	2.03869	0.063	0.0345932	0.0234525	14.9138	0.0855	0.0231351	0.0228277	22.4074	0.0685	0.00725	0.00659734	5.27109	0.0635	0.0363737	0.0323953	27.6011	0.073	0.0095	0.00389858	1.19868	0.0665	0.0538336	0.0376868	21.1924	0.0635	0.00223918	0.0119042	21.3656
M022 V1	1	1	0.0735	0.0145	0.00708672	3.70236	0.456	0.427593	0.289887	214.218	0.0845	0.0221351	0.021841	21.4328	0.1305	0.06925	0.0630159	51.5783	0.0825	0.0553737	0.0493172	42.2725	0.08	0.0165	0.00677121	2.08663	0.2395	0.226834	0.158797	96.0577	0.129	0.0677392	0.360125	657.334
M023 V1	1	1	0.1655	0.102	0.0522002	26.8473	0.082	0.0245	0.0138096	8.42436	0.107	0.060515	0.0623002	59.716	0.1335	0.0735	0.0614716	45.6715	0.0905	0.0379392	0.0327537	28.4394	0.139	0.0534038	0.0170941	4.37246	0.1305	0.07475	0.0486176	32.5307	0.0715	0.0182645	0.100507	171.049
M027 V1	1	1	0.447	0.388	0.189631	111.627	0.08	0.0515932	0.0349776	22.3778	0.0855	0.0231351	0.0228277	22.4074	0.1445	0.08325	0.0757556	62.3497	0.0845	0.0573737	0.0510984	43.8272	0.107	0.0435	0.0178514	5.54941	0.107	0.0943336	0.0660392	37.758	0.0595	0	0	0
M030 V1	1	1	0.157	0.098	0.0478965	25.6684	0.07	0.0415932	0.0281981	17.9763	0.0945	0.0321351	0.0317081	31.204	0.096	0.03475	0.0316217	25.535	0.0835	0.0563737	0.0502078	43.0496	0.109	0.0455	0.0186721	5.80834	0.0835	0.0708336	0.0495878	28.0789	0.068	0.00673918	0.0358278	64.3772
M032 V1	1	1	0.089	0.03	0.0146622	7.69598	0.221	0.1635	0.0921579	58.7676	0.1065	0.0441351	0.0435487	43.0029	0.138	0.07675	0.0698408	57.3339	0.0985	0.0713737	0.0635672	54.7657	0.32	0.2565	0.105262	35.1582	0.074	0.0613336	0.0429373	24.2188	0.1595	0.0982392	0.522273	960.909
M033 V1	1	1	0.094	0.0305	0.0156089	7.83923	0.113	0.0555	0.0312829	19.2701	0.078	0.031515	0.0324447	30.8198	0.0915	0.0315	0.026345	19.2422	0.079	0.0264392	0.0228255	19.7473	0.1885	0.102904	0.0329386	8.53872	0.076	0.02025	0.0131706	8.65046	0.0675	0.0142645	0.078496	133.408
M036 V1	1	1	0.4165	0.3575	0.174724	101.799	0.061	0.0325932	0.0220966	14.0416	0.11	0.0476351	0.0470022	46.4595	0.082	0.02075	0.018882	15.165	0.0915	0.0643737	0.0573328	49.2842	0.087	0.0235	0.00964385	2.97858	0.0715	0.0588336	0.0411871	23.2079	0.055	0	0	0
M038 V1	1	1	0.068	0.009	0.00439866	2.29422	0.069	0.0405932	0.0275202	17.5378	0.0905	0.0281351	0.0277613	27.2888	0.074	0.01275	0.0116022	9.2895	0.065	0.0378737	0.0337313	28.7529	0.077	0.0135	0.00554008	1.70559	0.095	0.0823336	0.0576385	32.7921	0.055	0	0	0
M039 V1	1	1	0.0715	0.0125	0.00610924	3.18977	0.057	0.0285932	0.0193848	12.3009	0.0815	0.0191351	0.0188809	18.5122	0.064	0.00275	0.00250244	1.99592	0.1245	0.0973737	0.0867234	75.3419	0.153	0.0895	0.0367287	11.5912	0.131	0.118334	0.0828407	47.8392	0.0545	0	0	0
M041 V1	1	1	0.161	0.102	0.0498514	26.7491	0.134	0.0765	0.0431197	26.7383	0.2545	0.192135	0.189582	195.456	0.099	0.03775	0.0343516	27.7719	0.075	0.0478737	0.0426375	36.46	0.2095	0.146	0.059915	19.268	0.1	0.0873336	0.0611388	34.8553	0.152	0.0907392	0.4824	885.812
M045 V1	1	1	0.118	0.059	0.0288356	15.2694	0.084	0.0265	0.0149369	9.11775	0.1075	0.0451351	0.0445354	43.9898	0.083	0.02175	0.019792	15.902	0.096	0.0688737	0.0613406	52.8052	0.5295	0.466	0.191235	68.92	0.083	0.0703336	0.0492378	27.875	0.083	0.0217392	0.115573	208.466
M046 V1	1	1	0.08	0.021	0.0102635	5.37255	0.099	0.0705932	0.0478587	30.8279	0.0775	0.0151351	0.014934	14.6259	0.12	0.05875	0.0534612	43.5774	0.0885	0.0613737	0.0546609	46.9425	0.164	0.1005	0.0412428	13.0632	0.0675	0.0548336	0.0383869	21.5949	0.14	0.0787392	0.418604	766.265
M047 V1	1	1	0.1605	0.097	0.0496414	25.4884	0.074	0.0165	0.00930034	5.65942	0.0995	0.053015	0.054579	52.1928	0.101	0.041	0.0342903	25.1416	0.105	0.0524392	0.0452718	39.4894	0.2765	0.190904	0.0611066	16.2291	0.1025	0.04675	0.0304063	20.1512	0.111	0.0577645	0.317871	548.312
M048 V1	1	1	0.1105	0.0515	0.0251701	13.2979	0.054	0.0255932	0.0173509	10.9986	0.1215	0.0591351	0.0583494	57.8656	0.0735	0.01225	0.0111472	8.92348	0.1705	0.143374	0.127692	112.603	0.246	0.1825	0.0748937	24.3845	0.0705	0.0578336	0.040487	22.8042	0.0715	0.0102392	0.054435	97.8991
M049 V1	1	1	0.304	0.245	0.119741	67.2239	0.075	0.0175	0.00986399	6.00429	0.092	0.0296351	0.0292414	28.756	0.1215	0.06025	0.0548261	44.7164	0.119	0.0918737	0.081825	70.9605	0.141	0.0775	0.0318042	9.99745	0.097	0.0843336	0.0590386	33.6163	0.445	0.383739	2.04009	4056.43
M050 V1	1	1	0.32	0.261	0.127561	71.9868	0.077	0.0485932	0.0329438	21.054	0.0725	0.0101351	0.0100004	9.78027	0.1055	0.04425	0.0402665	32.6364	0.0895	0.0623737	0.0555516	47.7226	0.167	0.1035	0.042474	13.4666	0.076	0.0633336	0.0443374	25.029	0.0635	0.00223918	0.0119042	21.3656
M053 V1	1	1	0.4045	0.3455	0.16886	97.9866	0.0615	0.0330932	0.0224355	14.2595	0.075	0.0126351	0.0124672	12.2014	0.0675	0.00625	0.00568736	4.54229	0.066	0.0388737	0.0346219	29.5215	0.122	0.0585	0.024007	7.49959	0.0585	0.0458336	0.0320863	17.9846	0.058	0	0	0
M054 V1	1	1	0.395	0.336	0.164216	94.9905	0.3165	0.288093	0.195313	136.479	0.0905	0.0281351	0.0277613	27.2888	0.0905	0.02925	0.0266168	21.4476	0.0925	0.0653737	0.0582234	50.0658	0.6275	0.564	0.231452	86.6147	0.0825	0.0698336	0.0488878	27.6712	0.063	0.00173918	0.00924607	16.5926
M056 V1	1	1	0.1195	0.0605	0.0295687	15.6648	0.053	0.0245932	0.016673	10.5651	0.0685	0.00613509	0.00605358	5.91362	0.0695	0.00825	0.00750731	6.00044	0.072	0.0448737	0.0399656	34.1428	0.1825	0.119	0.0488348	15.5633	0.0605	0.0478336	0.0334864	18.7846	0.0475	0	0	0
M001 V1	1	2	0.085	0.026	0.0127072	6.66179	0.0785	0.0500932	0.0339607	21.7156	0.0875	0.0251351	0.0248011	24.3583	0.095	0.03375	0.0307117	24.7906	0.097	0.0698737	0.0622312	53.589	0.117	0.0535	0.0219551	6.84741	0.075	0.0623336	0.0436373	24.6237	0.076	0.0147392	0.0783585	141.087
M003 V1	1	2	0.158	0.099	0.0483852	25.9383	0.095	0.0375	0.0211371	12.9469	0.1105	0.0481351	0.0474956	46.9539	0.088	0.02675	0.0243419	19.5955	0.1185	0.0913737	0.0813797	70.563	0.216	0.1525	0.0625824	20.1699	0.1055	0.0928336	0.0649892	37.1346	0.075	0.0137392	0.0730422	131.481
M008 V1	1	2	0.075	0.016	0.00781983	4.08721	0.108	0.0795932	0.0539602	34.871	0.0855	0.0231351	0.0228277	22.4074	0.0885	0.02725	0.0247969	19.9656	0.093	0.0658737	0.0586687	50.4568	0.253	0.1895	0.0777664	25.3803	0.0705	0.0578336	0.040487	22.8042	0.0665	0.00523918	0.0278533	50.029
M009 V1	1	2	0.118	0.059	0.0288356	15.2694	0.102	0.0735932	0.0498925	32.1727	0.109	0.0466351	0.0460155	45.4712	0.083	0.02175	0.019792	15.902	0.08	0.0528737	0.0470906	40.332	0.1815	0.118	0.0484244	15.4274	0.098	0.0853336	0.0597387	34.029	0.067	0.00573918	0.0305114	54.8105
M010 V1	1	2	0.065	0.0015	0.000767651	0.381896	0.056	0.001	0.000650604	0.49352	0.0575	0.011015	0.0113399	10.7041	0.0655	0.0055	0.00459992	3.32491	0.109	0.0564392	0.0487251	42.5555	0.101	0.0154038	0.00493061	1.24846	0.058	0.00225	0.0014634	0.955355	0.054	0.000764534	0.00420713	7.11773
M013 V1	1	2	0.0775	0.0185	0.00904168	4.7294	0.0635	0.0350932	0.0237914	15.132	0.1095	0.0471351	0.0465089	45.9653	0.0705	0.00925	0.00841729	6.73036	0.0695	0.0423737	0.0377391	32.2151	0.12	0.0565	0.0231863	7.23847	0.0975	0.0848336	0.0593887	33.8226	0.0585	0	0	0
M016 V1	1	2	0.075	0.016	0.00781983	4.08721	0.106	0.0775932	0.0526043	33.9702	0.095	0.0326351	0.0322015	31.694	0.084	0.02275	0.020702	16.6395	0.0835	0.0563737	0.0502078	43.0496	0.2235	0.16	0.0656602	21.2156	0.0845	0.0718336	0.0502879	28.487	0.095	0.0337392	0.179369	324.538
M019 V1	1	2	0.061	0.002	0.000977479	0.508755	0.056	0.0275932	0.0187068	11.8665	0.0615	-0.000864914	0	-0.832049	0.06	-0.00125	-0.00113747	0	0.058	0.0308737	0.0274969	23.3869	0.106	0.0425	0.017441	5.42008	0.061	0.0483336	0.0338365	18.9848	0.047	0	0	0
M021 V1	1	2	0.2985	0.235	0.120265	64.7524	0.123	0.0655	0.0369195	22.814	0.076	0.029515	0.0303857	28.8461	0.0855	0.0255	0.0213269	15.5394	0.08	0.0274392	0.0236888	20.5007	0.184	0.0984038	0.0314982	8.15534	0.0925	0.03675	0.0239023	15.787	0.069	0.0157645	0.0867503	147.512
M024 V1	1	2	0.3705	0.3115	0.152242	87.3504	0.202	0.173593	0.117688	78.7222	0.089	0.0266351	0.0262812	25.823	0.172	0.11075	0.10078	83.8597	0.102	0.0748737	0.0666844	57.5156	0.3365	0.273	0.112033	37.6368	0.0855	0.0728336	0.0509879	28.8954	0.071	0.00973918	0.0517768	93.1066
M025 V1	1	2	0.062	0.003	0.00146622	0.763361	0.053	0.0245932	0.016673	10.5651	0.0635	0.00113509	0.00112001	1.09257	0.06	-0.00125	-0.00113747	0	0.141	0.113874	0.101419	88.5797	0.067	0.0035	0.00143632	0.44077	0.058	0.0453336	0.0317363	17.7848	0.0435	0	0	0
M026 V1	1	2	0.083	0.0195	0.00997946	4.99391	0.0845	0.0295	0.0191928	14.676	0.082	0.035515	0.0365627	34.7746	0.0825	0.0225	0.0188178	13.6947	0.1	0.0474392	0.0409552	35.6676	0.21	0.124404	0.0398205	10.3834	0.1075	0.05175	0.0336583	22.3445	0.075	0.0217645	0.119768	204.069
M028 V1	1	2	0.1265	0.063	0.0322413	16.3673	0.072	0.017	0.0110603	8.42761	0.063	0.016515	0.0170022	16.0761	0.079	0.019	0.0158906	11.5482	0.087	0.0344392	0.029732	25.7874	0.0665	0	0	0	0.0675	0.01175	0.00764223	5.00504	0.056	0.00276453	0.0152129	25.7549
M029 V1	1	2	0.071	0.012	0.00586487	3.06172	0.0645	0.0360932	0.0244694	15.5687	0.116	0.0536351	0.0529225	52.4012	0.0705	0.00925	0.00841729	6.73036	0.0785	0.0513737	0.0457547	39.1691	0.266	0.2025	0.0831013	27.2424	0.0695	0.0568336	0.039787	22.4007	0.0975	0.0362392	0.19266	348.81
M031 V1	1	2	0.122	0.063	0.0307906	16.3246	0.07	0.0415932	0.0281981	17.9763	0.0755	0.0131351	0.0129606	12.686	0.0695	0.00825	0.00750731	6.00044	0.0955	0.0683737	0.0608953	52.4135	0.2865	0.223	0.091514	30.2127	0.071	0.0583336	0.0408371	23.006	0.062	0.000739178	0.00392972	7.05032
M037 V1	1	2	0.0785	0.015	0.00767651	3.83582	0.062	0.007	0.00455423	3.46045	0.0615	0.015015	0.0154579	14.6092	0.079	0.019	0.0158906	11.5482	0.0735	0.0209392	0.0180772	15.6124	0.0805	0	0	0	0.067	0.01125	0.00731702	4.79125	0.0625	0.00926453	0.0509816	86.4995
M040 V1	1	2	0.0815	0.0225	0.0109966	5.75892	0.0655	0.0370932	0.0251473	16.0058	0.115	0.0526351	0.0519358	51.4095	0.0825	0.02125	0.019337	15.5334	0.09	0.0628737	0.0559969	48.1128	0.31	0.2465	0.101158	33.6698	0.0835	0.0708336	0.0495878	28.0789	0.0865	0.0252392	0.13418	242.247
M043 V1	1	2	0.278	0.219	0.107034	59.5885	0.0565	0.0280932	0.0190458	12.0836	0.097	0.0346351	0.0341749	33.6554	0.064	0.00275	0.00250244	1.99592	0.0575	0.0303737	0.0270516	23.0045	0.0685	0.005	0.00205188	0.629975	0.0625	0.0498336	0.0348866	19.5859	0.05	0	0	0
M051 V1	1	2	0.117	0.058	0.0283469	15.006	0.056	0.0275932	0.0187068	11.8665	0.0775	0.0151351	0.014934	14.6259	0.0755	0.01425	0.0129672	10.3884	0.0705	0.0433737	0.0386297	32.9858	0.087	0.0235	0.00964385	2.97858	0.0635	0.0508336	0.0355866	19.987	0.058	0	0	0
M052 V1	1	2	0.0695	0.006	0.0030706	1.52983	0.0605	0.0055	0.00357832	2.71778	0.0665	0.020015	0.0206055	19.5041	0.068	0.008	0.00669079	4.84105	0.092	0.0394392	0.0340486	29.5779	0.1455	0.0599038	0.0191747	4.91322	0.4865	0.43075	0.280161	213.627	0.1595	0.106265	0.584761	1025.77
M055 V1	1	2	0.094	0.035	0.0171059	8.99225	0.073	0.0445932	0.030232	19.2934	0.0925	0.0301351	0.0297347	29.2453	0.0625	0.00125	0.00113747	0.906715	0.0735	0.0463737	0.0413016	35.3009	0.456	0.3925	0.161073	56.4841	0.0645	0.0518336	0.0362867	20.3885	0.1075	0.0462392	0.245823	446.211
M057 V1	1	2	0.1095	0.0505	0.0246813	13.0358	0.0895	0.0610932	0.0414181	26.5885	0.0765	0.0141351	0.0139473	13.6557	0.0645	0.00325	0.00295743	2.35927	0.1	0.0728737	0.0649031	55.9435	0.184	0.1205	0.0494504	15.7674	0.065	0.0523336	0.0366367	20.5893	0.058	0	0	0
M058 V1	1	2	0.0815	0.018	0.00921181	4.6075	0.092	0.037	0.0240723	18.4462	0.0755	0.029015	0.029871	28.353	0.0885	0.0285	0.0238359	17.3886	0.074	0.0214392	0.0185089	15.9877	0.1395	0.0539038	0.0172541	4.41399	0.108	0.05225	0.0339835	22.5642	0.0685	0.0152645	0.0839988	142.809
M059 V1	1	2	0.0755	0.012	0.0061412	3.06565	0.1195	0.0645	0.041964	32.4085	0.067	0.020515	0.0211202	19.9944	0.2555	0.1955	0.163506	127.876	0.0875	0.0349392	0.0301637	26.1659	0.215	0.129404	0.041421	10.8156	0.0655	0.00975	0.00634142	4.15032	0.0585	0.00526453	0.0289701	49.0867
M060 V1	1	2	0.0705	0.0115	0.0056205	2.9337	0.069	0.0405932	0.0275202	17.5378	0.076	0.0136351	0.0134539	13.1708	0.0655	0.00425	0.0038674	3.08638	0.0945	0.0673737	0.0600047	51.6304	0.1835	0.12	0.0492452	15.6994	0.0695	0.0568336	0.039787	22.4007	0.086	0.0247392	0.131522	237.417
M061 V1	1	2	0.0865	0.023	0.0117706	5.89702	0.139	0.084	0.0546507	42.4424	0.0995	0.053015	0.054579	52.1928	0.113	0.053	0.0443265	32.6587	0.0875	0.0349392	0.0301637	26.1659	0.106	0.0204038	0.00653107	1.65591	0.0755	0.01975	0.0128454	8.43545	0.0675	0.0142645	0.078496	133.408
M062 V1	1	2	0.088	0.029	0.0141734	7.4372	0.333	0.304593	0.206499	145.23	0.1045	0.0421351	0.0415753	41.0308	0.1025	0.04125	0.0375366	30.3882	0.112	0.0848737	0.0755906	65.4066	0.2305	0.167	0.0685329	22.1963	0.386	0.373334	0.261356	168.928	0.0665	0.00523918	0.0278533	50.029
M063 V1	1	2	0.1115	0.048	0.0245648	12.4085	0.097	0.0395	0.0222644	13.646	0.1	0.053515	0.0550937	52.6933	0.103	0.043	0.035963	26.3894	0.113	0.0604392	0.0521784	45.6295	0.142	0.0564038	0.0180544	4.62181	0.1065	0.05075	0.0330079	21.9052	0.0935	0.0402645	0.221571	379.915
M065 V1	1	2	0.0835	0.02	0.0102353	5.1228	0.0935	0.0385	0.0250483	19.2022	0.102	0.055515	0.0571527	54.6966	0.086	0.026	0.0217451	15.8473	0.249	0.196439	0.16959	155.003	0.081	0	0	0	0.0765	0.02075	0.0134958	8.86555	0.066	0.0127645	0.0702416	119.319
M066 V1	1	2	0.065	0.006	0.00293244	1.5281	0.062	0.0335932	0.0227745	14.4775	0.0725	0.0101351	0.0100004	9.78027	0.0705	0.00925	0.00841729	6.73036	0.083	0.0558737	0.0497625	42.661	0.1155	0.052	0.0213396	6.65217	0.067	0.0543336	0.0380368	21.3936	0.083	0.0217392	0.115573	208.466
M067 V1	1	2	0.071	0.0075	0.00383825	1.91322	0.057	0.002	0.00130121	0.987316	0.0675	0.021015	0.021635	20.4849	0.0665	0.0065	0.00543627	3.931	0.0705	0.0179392	0.0154873	13.363	0.075	0	0	0	0.068	0.01225	0.00796743	5.2189	0.0565	0.00326453	0.0179643	30.4181
M002 V2	2	1	0.0665	0.003	0.0015353	0.764166	0.108	0.053	0.034482	26.5432	0.084	0.037515	0.0386217	36.7557	0.721	0.661	0.552826	541.045	0.0865	0.0339392	0.0293004	25.409	0.153	0.0674038	0.0215754	5.53953	0.078	0.02225	0.0144714	9.51125	0.052	0	0	0
M004 V2	2	1	0.065	0.0015	0.000767651	0.381896	0.0605	0.0055	0.00357832	2.71778	0.175	0.128515	0.132306	129.569	0.075	0.015	0.0125452	9.10242	0.063	0.0104392	0.00901236	7.75797	0.1475	0.0619038	0.0198149	5.07999	0.0585	0.00275	0.00178861	1.16785	0.0695	0.0162645	0.0895017	152.216
M006 V2	2	1	0.071	0.0075	0.00383825	1.91322	0.069	0.014	0.00910846	6.93453	0.078	0.031515	0.0324447	30.8198	0.066	0.006	0.00501809	3.62789	0.067	0.0144392	0.0124656	10.744	0.0825	0	0	0	0.066	0.01025	0.00666662	4.36389	0.069	0.0157645	0.0867503	147.512
M007 V2	2	1	0.079	0.0185	0.00944306	4.58042	0.457	0.405666	0.211802	142.975	0.14	0.0861415	0.0869181	84.1772	0.1865	0.1235	0.102576	74.4003	0.125	0.073	0.114604	132.225	0.3405	0.28075	0.0975087	25.8356	0.151	0.137789	0.0882521	57.2033	0.07	0.0177476	0.0919134	150.384
M011 V2	2	1	0.0855	0.025	0.0127609	6.20313	0.6195	0.568166	0.296645	211.425	0.07	0.0161415	0.016287	15.4341	0.11	0.047	0.0390372	27.3875	0.081	0.029	0.0455276	51.8488	0.1415	0.08175	0.028393	7.08295	0.075	0.0617894	0.0395752	24.9974	0.0615	0.0092476	0.0478926	78.1149
M015 V2	2	1	0.06	-0.0005	-0.000255218	0	0.055	0.00366587	0.00191399	1.14259	0.062	0.00814153	0.00821493	7.76562	0.0695	0.0065	0.00539876	3.72311	0.059	0.007	0.0109894	12.4349	0.0565	0	0	0	0.057	0.0437894	0.0280465	17.609	0.057	0.0047476	0.0245874	40.0371
M017 V2	2	1	0.079	0.0155	0.00793239	3.96433	0.607	0.552	0.359133	322.145	0.1195	0.073015	0.075169	72.3333	0.0955	0.0355	0.0296904	21.7207	0.1525	0.0999392	0.0862795	76.4097	0.418	0.332404	0.1064	29.418	0.092	0.03625	0.0235771	15.5695	0.066	0.0127645	0.0702416	119.319
M018 V2	2	1	0.07	0.0095	0.00484914	2.3451	0.0805	0.0291659	0.0152278	9.15766	0.0735	0.0196415	0.0198186	18.8009	0.071	0.008	0.00664462	4.58518	0.0635	0.0115	0.0180541	20.4556	0.0695	0.00975	0.00338632	0.827251	0.065	0.0517894	0.0331704	20.8817	0.063	0.0107476	0.055661	90.8355
M022 V2	2	1	0.071	0.0105	0.00535957	2.59281	0.1505	0.0991659	0.0517756	31.7814	0.13	0.0761415	0.0768279	74.1723	0.082	0.019	0.015781	10.9404	0.0675	0.0155	0.0243337	27.6028	0.148	0.08825	0.0306506	7.66075	0.068	0.0547894	0.0350918	22.1136	0.065	0.0127476	0.0660188	107.818
M023 V2	2	1	0.109	0.0485	0.0247561	12.1289	.	.	.	.	0.085	0.0311415	0.0314223	29.9146	0.0865	0.0235	0.0195186	13.5574	0.107	0.055	0.0863455	99.0906	0.339	0.27925	0.0969877	25.6855	0.0975	0.0842894	0.0539861	34.3595	0.0905	0.0382476	0.198081	326.553
M030 V2	2	1	0.068	0.0075	0.00382827	1.85017	0.2215	0.170166	0.0888454	55.7061	0.079	0.0251415	0.0253682	24.1063	0.1185	0.0555	0.0460971	32.4586	0.099	0.047	0.0737862	84.4774	0.1075	0.04775	0.0165843	4.0962	0.08	0.0667894	0.0427776	27.0657	0.0595	0.0072476	0.0375347	61.176
M032 V2	2	1	0.0785	0.015	0.00767651	3.83582	0.0835	0.026	0.0146551	80.9443	0.087	0.040515	0.0417102	39.732	0.08	0.02	0.016727	12.1609	0.0785	0.0259392	0.0223938	19.3708	0.442	0.356404	0.114082	31.7632	0.126	0.07025	0.0456907	30.5251	0.1035	0.0502645	0.276599	475.895
M033 V2	2	1	0.077	0.0165	0.00842219	4.08253	0.0695	0.0181659	0.00948459	5.68569	0.112	0.0581415	0.0586656	56.3204	0.0735	0.0105	0.00872107	6.02439	0.0745	0.0225	0.0353232	40.1508	0.202	0.14225	0.0494056	12.5479	0.0695	0.0562894	0.0360525	22.7304	0.0625	0.0102476	0.0530715	86.5938
M035 V2	2	1	0.081	0.0175	0.00895592	4.47878	0.7005	0.6455	0.419965	388.752	0.087	0.040515	0.0417102	39.732	0.378	0.315	0.261632	207.33	0.123	0.0704392	0.0608116	53.3487	0.1185	0.0329038	0.0105322	2.67928	0.2115	0.15575	0.1013	69.7247	0.066	0.0127645	0.0702416	119.319
M038 V2	2	1	0.0965	0.033	0.0168883	8.48876	0.159	0.104	0.0676628	52.8509	0.0895	0.043015	0.044284	42.2164	0.109	0.049	0.0409811	30.1449	0.0785	0.0259392	0.0223938	19.3708	0.3545	0.268904	0.0860737	23.3679	0.1155	0.05975	0.0388615	25.8693	0.0665	0.0132645	0.0729931	124.014
M039 V2	2	1	0.062	0.0015	0.000765653	0.369302	0.0555	0.00416587	0.00217505	1.29861	0.109	0.0551415	0.0556386	53.3645	0.1615	0.0985	0.0818119	58.6905	0.0855	0.0335	0.0525923	59.9735	0.114	0.05425	0.0188418	4.66262	0.065	0.0517894	0.0331704	20.8817	0.0635	0.0112476	0.0582504	95.0788
M041 V2	2	1	0.07	0.0065	0.00332649	1.65758	0.075	0.02	0.0130121	9.92321	0.0965	0.050015	0.0514905	49.1934	0.0675	0.0075	0.00627261	4.53758	0.0895	0.0369392	0.0318903	27.6811	0.14	0.0544038	0.0174142	4.45554	0.0615	0.00575	0.00373981	2.44433	0.0545	0.00126453	0.00695857	11.7747
M045 V2	2	1	0.101	0.0405	0.0206726	10.1011	0.323	0.271666	0.14184	91.7476	0.111	0.0571415	0.0576566	55.3345	0.1145	0.0515	0.0427748	30.0676	0.1645	0.1125	0.176616	206.195	0.1955	0.13575	0.047148	11.9513	0.1065	0.0932894	0.0597505	38.1444	0.106	0.0537476	0.278355	461.542
M046 V2	2	1	0.0755	0.015	0.00765653	3.70954	.	.	.	.	0.1245	0.0706415	0.0712783	68.6962	0.077	0.014	0.0116281	8.04438	0.088	0.036	0.0565171	64.4966	0.1155	0.05575	0.0193628	4.79364	0.076	0.0627894	0.0402157	25.4105	0.084	0.0317476	0.164418	270.405
M047 V2	2	1	0.081	0.0175	0.00895592	4.47878	0.084	0.029	0.0188675	14.4252	0.125	0.078515	0.0808312	77.9163	0.0795	0.0195	0.0163088	11.8545	0.0865	0.0339392	0.0293004	25.409	0.0855	0	0	0	0.0725	0.01675	0.0108942	7.14687	0.087	0.0337645	0.185802	317.879
M048 V2	2	1	0.0665	0.003	0.0015353	0.764166	0.0625	0.0075	0.00487953	3.70815	0.064	0.017515	0.0180317	17.0548	0.1005	0.0375	0.0311467	21.7632	0.0835	0.0309392	0.0267104	23.1411	0.641	0.555404	0.17778	52.5528	0.068	0.01225	0.00796743	5.2189	0.35	0.296765	1.63306	3068.92
M049 V2	2	1	0.0635	0.003	0.00153131	0.738969	0.0645	0.0131659	0.00687404	4.11481	0.0685	0.0146415	0.0147735	13.9934	0.0805	0.0175	0.0145351	10.0703	0.087	0.035	0.0549471	62.6866	0.374	0.31425	0.109144	29.2239	0.075	0.0617894	0.0395752	24.9974	0.099	0.0467476	0.242102	400.387
M050 V2	2	1	0.107	0.0465	0.0237353	11.6209	0.632	0.580666	0.303172	217.008	0.1275	0.0736415	0.0743054	71.6808	0.151	0.088	0.0730908	52.1943	0.1655	0.1135	0.178186	208.09	0.1605	0.10075	0.034992	8.77815	0.1855	0.172289	0.110349	72.3863	0.0855	0.0332476	0.172187	283.339
M053 V2	2	1	0.082	0.0215	0.0109744	5.32849	0.0715	0.0201659	0.0105288	6.31532	0.0645	0.0106415	0.0107375	10.158	0.086	0.023	0.0191033	13.2661	0.065	0.013	0.0204089	23.1338	0.158	0.09825	0.0341237	8.55401	0.0655	0.0522894	0.0334906	21.0869	0.0665	0.0142476	0.0737872	120.571
M054 V2	2	1	0.076	0.0125	0.00639709	3.19391	0.2165	0.1615	0.105073	83.4555	0.0855	0.039015	0.040166	38.2432	0.1105	0.0505	0.0422356	31.0866	0.0825	0.0299392	0.0258471	22.3861	0.1575	0.0719038	0.0230158	5.91653	0.062	0.00625	0.00406501	2.65733	0.0565	0.00326453	0.0179643	30.4181
M056 V2	2	1	0.0665	0.006	0.00306261	1.4794	0.529	0.477666	0.249394	172.389	0.1755	0.121642	0.122738	120.208	0.094	0.031	0.0257479	17.9412	0.1675	0.1155	0.181326	211.884	0.2635	0.20375	0.0707655	18.3097	0.073	0.0597894	0.0382942	24.1721	0.071	0.0187476	0.0970924	158.916
M064 V2	2	1	0.094	0.0335	0.0170996	8.33576	0.696	0.644666	0.336587	246.366	0.1695	0.115642	0.116684	114.061	0.126	0.063	0.0523264	36.9639	0.118	0.066	0.103615	119.297	0.4895	0.42975	0.149259	41.476	0.1525	0.139289	0.0892128	57.8559	0.1	0.0477476	0.247281	409.104
M001 V2	2	2	0.0725	0.012	0.00612523	2.96469	0.103	0.0516659	0.0269753	16.3288	0.0875	0.0336415	0.0339448	32.3411	0.0775	0.0145	0.0120434	8.33343	0.0835	0.0315	0.0494524	56.3599	0.2125	0.15275	0.0530524	13.5165	0.0685	0.0552894	0.0354121	22.3191	0.0785	0.0262476	0.135934	223.106
M003 V2	2	2	0.078	0.0145	0.00742062	3.70735	0.075	0.02	0.0130121	9.92321	0.09	0.043515	0.0447987	42.7137	0.062	0.002	0.0016727	1.20737	0.1155	0.0629392	0.0543367	47.5547	0.3145	0.228904	0.0732701	19.6678	0.0755	0.01975	0.0128454	8.43545	0.16	0.106765	0.587512	1030.78
M008 V2	2	2	0.0995	0.036	0.0184236	9.26962	.	.	.	.	0.152	0.105515	0.108628	105.606	0.0655	0.0055	0.00459992	3.32491	0.208	0.155439	0.134194	121.004	0.216	0.130404	0.0417411	10.9021	0.8715	0.81575	0.530566	476.497	0.2765	0.223265	1.2286	2247.02
M009 V2	2	2	0.089	0.0285	0.0145474	7.07981	0.693	0.641666	0.335021	244.96	0.1515	0.0976415	0.0985217	95.7609	0.1115	0.0485	0.040283	28.2797	0.0765	0.0245	0.038463	43.7454	0.1835	0.12375	0.0429802	10.8559	0.123	0.109789	0.0703185	45.1437	0.1265	0.0742476	0.384523	642.492
M010 V2	2	2	0.088	0.0245	0.0125383	6.28469	0.078	0.023	0.0149639	11.4213	0.0805	0.034015	0.0350185	33.2904	0.082	0.022	0.0183997	13.3877	0.1165	0.0639392	0.0552	48.3256	0.2485	0.162904	0.0521441	13.7416	0.071	0.01525	0.00991863	6.50356	0.0675	0.0142645	0.078496	133.408
M012 V2	2	2	0.075	0.0115	0.00588532	2.93743	0.0635	0.0085	0.00553013	4.20375	0.1095	0.063015	0.064874	62.2316	0.069	0.009	0.00752714	5.44836	0.1235	0.0709392	0.0612432	53.7359	0.336	0.250404	0.080152	21.6462	0.06	0.00425	0.00276421	1.80577	0.065	0.0117645	0.0647388	109.934
M013 V2	2	2	0.078	0.0145	0.00742062	3.70735	0.0825	0.0275	0.0178916	13.6733	0.091	0.044515	0.0458282	43.7089	0.0775	0.0175	0.0146361	10.6301	0.0815	0.0289392	0.0249838	21.6316	1.048	0.962404	0.308057	104.216	0.071	0.01525	0.00991863	6.50356	0.0715	0.0182645	0.100507	171.049
M019 V2	2	2	0.07	0.0065	0.00332649	1.65758	0.0595	0.0045	0.00292772	2.22302	0.0615	0.015015	0.0154579	14.6092	0.065	0.005	0.00418174	3.02204	0.0935	0.0409392	0.0353436	30.7173	0.085	0	0	0	0.0625	0.00675	0.00439021	2.8704	0.0635	0.0102645	0.0564845	95.8686
M021 V2	2	2	0.093	0.0325	0.0165892	8.08424	0.2395	0.188166	0.0982434	61.9356	0.103	0.0491415	0.0495845	47.4692	0.1205	0.0575	0.0477582	33.6572	0.083	0.031	0.0486675	55.4571	0.189	0.12925	0.0448905	11.357	0.081	0.0677894	0.0434181	27.4801	0.0865	0.0342476	0.177366	291.969
M024 V2	2	2	0.0935	0.03	0.015353	7.70945	0.064	0.009	0.00585544	4.45165	0.079	0.032515	0.0334742	31.8076	0.075	0.015	0.0125452	9.10242	0.358	0.305439	0.263692	250.063	0.2065	0.120904	0.0387002	10.0817	0.113	0.05725	0.0372355	24.7657	0.093	0.0397645	0.218819	375.133
M025 V2	2	2	0.0915	0.031	0.0158235	7.70727	0.1885	0.137166	0.0716158	44.4598	0.171	0.117142	0.118198	115.596	0.158	0.095	0.0789049	56.5185	0.1225	0.0705	0.110679	127.602	0.283	0.22325	0.0775381	20.182	0.0805	0.0672894	0.0430979	27.2729	0.211	0.158748	0.822142	1418.75
M026 V2	2	2	0.082	0.0185	0.00946769	4.73626	0.071	0.016	0.0104097	7.92963	0.159	0.112515	0.115834	112.862	0.0865	0.0265	0.0221632	16.1553	0.118	0.0654392	0.056495	49.4829	0.0995	0.0139038	0.00445048	1.12644	0.0935	0.03775	0.0245527	16.2221	0.08	0.0267645	0.147282	251.377
M029 V2	2	2	0.085	0.0215	0.011003	5.50972	0.076	0.021	0.0136627	10.4223	0.1265	0.080015	0.0823755	79.4422	0.0915	0.0315	0.026345	19.2422	0.137	0.0844392	0.072898	64.2386	0.4775	0.391904	0.125445	35.2929	0.091	0.03525	0.0229267	15.1349	0.0965	0.0432645	0.238079	408.64
M031 V2	2	2	0.251	0.1905	0.097238	50.0211	.	.	.	.	0.597	0.543142	0.548038	619.716	0.0855	0.0255	0.0213269	15.5394	0.609	0.557	0.874445	1178.64	0.342	0.28225	0.0980297	25.9858	0.403	0.389789	0.249654	177.205	0.1835	0.131248	0.679721	1160.59
M034 V2	2	2	0.0715	0.008	0.00409414	2.0411	0.068	0.013	0.00845785	6.43739	0.0735	0.027015	0.027812	26.3824	0.07	0.01	0.00836349	6.05615	0.114	0.0614392	0.0530417	46.3992	0.279	0.193404	0.0619068	16.4531	0.075	0.01925	0.0125202	8.2205	0.066	0.0127645	0.0702416	119.319
M037 V2	2	2	0.0665	0.006	0.00306261	1.4794	0.0585	0.00716587	0.00374138	2.23572	0.062	0.00814153	0.00821493	7.76562	0.0725	0.0095	0.00789049	5.44834	0.0615	0.0095	0.0149142	16.8882	0.166	0.10625	0.0369022	9.27243	0.0815	0.0682894	0.0437384	27.6875	0.0605	0.0082476	0.0427137	69.6423
M040 V2	2	2	0.085	0.0245	0.0125057	6.07806	.	.	.	.	0.1045	0.0506415	0.051098	48.941	0.0675	0.0045	0.0037376	2.57537	0.11	0.058	0.0910553	104.588	0.3195	0.25975	0.0902151	23.7474	0.0995	0.0862894	0.0552671	35.1986	0.083	0.0307476	0.159239	261.791
M043 V2	2	2	0.065	0.0045	0.00229696	1.109	0.063	0.0116659	0.00609088	3.64443	0.0715	0.0176415	0.0178006	16.8761	0.066	0.003	0.00249173	1.71583	0.0845	0.0325	0.0510224	58.1662	0.057	0	0	0	0.0645	0.0512894	0.0328501	20.6767	0.0615	0.0092476	0.0478926	78.1149
M051 V2	2	2	0.07	0.0095	0.00484914	2.3451	0.0605	0.00916587	0.0047856	2.86136	0.068	0.0141415	0.014269	13.5134	0.073	0.01	0.00830578	5.7363	0.066	0.014	0.0219789	24.9206	0.0645	0.00475	0.00164975	0.402441	0.0625	0.0492894	0.0315691	19.8571	0.0665	0.0142476	0.0737872	120.571
M052 V2	2	2	0.082	0.0215	0.0109744	5.32849	0.074	0.0226659	0.0118341	7.10337	0.079	0.0251415	0.0253682	24.1063	0.0785	0.0155	0.012874	8.91191	0.088	0.036	0.0565171	64.4966	0.2975	0.23775	0.0825742	21.5888	0.484	0.470789	0.301534	220.775	0.073	0.0207476	0.10745	175.998
M055 V2	2	2	0.0725	0.012	0.00612523	2.96469	0.126	0.0746659	0.0389838	23.7573	0.0775	0.0236415	0.0238546	22.6576	0.071	0.011	0.00919984	6.66443	0.071	0.019	0.0298285	33.8704	0.1015	0.04175	0.0145004	3.57526	0.079	0.0657894	0.0421371	26.6515	0.2255	0.173248	0.897236	1557.1
M057 V2	2	2	0.0705	0.01	0.00510436	2.46894	.	.	.	.	0.098	0.0441415	0.0445394	42.5733	0.0665	0.0035	0.00290702	2.00222	0.11	0.058	0.0910553	104.588	0.279	0.21925	0.0761488	19.7961	0.076	0.0627894	0.0402157	25.4105	0.07	0.0177476	0.0919134	150.384
M058 V2	2	2	0.069	0.0055	0.00281472	1.40211	0.0655	0.0105	0.00683134	5.19578	0.14	0.093515	0.0962737	93.2411	0.07	0.01	0.00836349	6.05615	0.0875	0.0349392	0.0301637	26.1659	0.165	0.0794038	0.0254164	6.5469	0.0645	0.00875	0.00569102	3.72339	0.059	0.00576453	0.0317215	53.7577
M060 V2	2	2	0.07	0.0095	0.00484914	2.3451	0.0795	0.0281659	0.0147057	8.84111	0.07	0.0161415	0.016287	15.4341	0.0675	0.0045	0.0037376	2.57537	0.084	0.032	0.0502374	57.2629	0.546	0.48625	0.168882	47.8133	0.0675	0.0542894	0.0347716	21.9081	0.081	0.0287476	0.148882	244.582
M061 V2	2	2	0.0705	0.01	0.00510436	2.46894	0.0755	0.0241659	0.0126173	7.57675	0.0715	0.0176415	0.0178006	16.8761	0.0695	0.0065	0.00539876	3.72311	0.068	0.016	0.0251187	28.4974	0.141	0.08125	0.0282194	7.03859	0.0785	0.0652894	0.0418169	26.4445	0.059	0.0067476	0.0349453	56.9451
M063 V2	2	2	0.073	0.0125	0.00638045	3.08873	0.0835	0.0321659	0.0167941	10.1084	0.079	0.0251415	0.0253682	24.1063	0.0815	0.0185	0.0153657	10.6503	0.084	0.032	0.0502374	57.2629	0.0705	0.01075	0.00373364	0.91236	0.067	0.0537894	0.0344513	21.7027	0.063	0.0107476	0.055661	90.8355
M065 V2	2	2	0.07	0.0095	0.00484914	2.3451	0.064	0.0126659	0.00661299	3.95797	0.0835	0.0296415	0.0299087	28.4605	0.0635	0.0005	0.000415289	0.285672	0.1565	0.1045	0.164056	191.072	0.1215	0.06175	0.0214467	5.31885	0.0635	0.0502894	0.0322096	20.2668	0.0605	0.0082476	0.0427137	69.6423
M066 V2	2	2	0.071	0.0105	0.00535957	2.59281	0.075	0.0236659	0.0123562	7.41891	0.0765	0.0226415	0.0228456	21.6925	0.0745	0.0115	0.00955164	6.60092	0.1025	0.0505	0.0792809	90.8622	0.302	0.24225	0.0841371	22.0279	0.08	0.0667894	0.0427776	27.0657	0.069	0.0167476	0.0867345	141.858
M067 V2	2	2	0.082	0.0215	0.0109744	5.32849	0.0895	0.0381659	0.0199268	12.0149	0.0955	0.0416415	0.0420169	40.131	0.0895	0.0265	0.0220103	15.3076	0.1035	0.0515	0.0808508	92.6888	0.595	0.53525	0.1859	53.506	0.0735	0.0602894	0.0386145	24.3783	0.0705	0.0182476	0.0945029	154.649
M002 V3	3	1	0.0705	0.01875	0.00956179	4.65089	0.0765	0.0248972	0.0134433	8.09449	0.071	0.00524177	0.00523702	5.13756	0.07	0.0125	0.0107834	8.07378	0.092	-0.00393474	0	0	0.1145	0.0357013	0.0126516	3.26043	0.0715	0.0085	0.00375173	1.90386	0.0595	0.00652264	0.0330681	53.9103
M004 V3	3	1	0.069	0.00875	0.0041802	2.15059	0.0655	0.008	0.00450925	2.73673	0.088	0.0244533	0.0246955	24.0134	0.071	0.01525	0.0132388	10.0562	0.0795	0.0385359	0.0321085	26.286	0.0995	0.0850919	0.0300818	6.02136	0.067	0.01425	0.00833138	5.22262	0.079	0.00315366	0.0144818	26.6674
M006 V3	3	1	0.0595	0.00775	0.00395221	1.91544	0.081	0.0293972	0.0158731	9.57041	0.104	0.0382418	0.0382071	37.8397	0.0785	0.021	0.018116	13.6097	0.091	0	0	0	0.0635	0	0	0	0.073	0.01	0.0044138	2.24076	0.071	0.0180226	0.0913703	149.534
M007 V3	3	1	0.0665	0.01475	0.00752194	3.65389	0.1305	0.0788972	0.0426009	26.0724	0.0675	0.00174177	0.00174019	1.70543	0.134	0.0765	0.0659942	50.6946	0.107	0.0110653	0.00988004	9.03343	0.13	0.0512013	0.0181445	4.69748	0.0795	0.0165	0.00728276	3.7039	0.0645	0.0115226	0.0584169	95.3954
M011 V3	3	1	0.0875	0.03575	0.0182311	8.9175	0.529	0.477397	0.257773	179.54	0.077	0.0112418	0.0112316	11.0373	0.0955	0.038	0.0327814	24.7943	0.0775	0	0	0	0.1165	0.0377013	0.0133604	3.44512	0.0885	0.0255	0.0112552	5.73849	0.0825	0.0295226	0.149672	245.899
M015 V3	3	1	0.0835	0.03175	0.0161913	7.90928	0.061	0.0035	0.0019728	1.19565	0.091	0.0252418	0.0252189	24.8827	0.109	0.0515	0.0444275	33.785	0.096	6.52614e-05	5.82711e-05	0.053087	0.0745	0	0	0	0.0935	0.0305	0.0134621	6.87321	0.082	0.0290226	0.147138	241.694
M017 V3	3	1	0.0905	0.03025	0.0144516	7.4826	0.827	0.7695	0.433734	344.689	0.109	0.0454533	0.0459035	44.92	0.109	0.05325	0.0462273	35.6428	0.1915	0.150536	0.125428	106.597	0.36	0.345592	0.122174	26.5887	0.1095	0.05675	0.0331793	21.079	0.0895	0.0136537	0.0626985	115.805
M018 V3	3	1	0.0625	0.01075	0.00548209	2.65952	0.0745	0.0228972	0.0123634	7.4398	0.077	0.0112418	0.0112316	11.0373	0.073	0.0155	0.0133714	10.0234	0.123	0.0270653	0.0241663	22.2117	0.1055	0.0267013	0.00946227	2.43204	0.0735	0.0105	0.00463449	2.35312	0.0555	0.00252264	0.0127891	20.822
M022 V3	3	1	0.113	0.05275	0.0252007	13.1364	0.355	0.2975	0.167688	111.817	0.213	0.149453	0.150934	152.513	0.1915	0.13575	0.117847	93.9331	0.1175	0.0765359	0.0637706	52.8651	0.128	0.113592	0.0401572	8.1093	0.113	0.06025	0.0352256	22.4039	0.125	0.0491537	0.225717	421.22
M023 V3	3	1	0.0765	0.01625	0.00776324	4.00286	0.343	0.2855	0.160924	106.87	0.0725	0.00895329	0.00904197	8.75132	0.094	0.03825	0.0332055	25.4514	0.1005	0.0595359	0.049606	40.892	0.1085	0.0940919	0.0332635	6.67674	0.093	0.04025	0.0235325	14.8725	0.08	0.00415366	0.0190739	35.1335
M027 V3	3	1	0.095	0.04325	0.0220559	10.8151	0.126	0.0685	0.0386105	23.8816	0.1175	0.0517418	0.0516949	51.3987	0.139	0.0815	0.0703075	54.1177	0.2285	0.132565	0.118366	112.7	0.167	0.0882013	0.0312563	8.18188	0.1475	0.0845	0.0372966	19.3319	0.105	0.0520226	0.263742	436.617
M030 V3	3	1	0.084	0.02375	0.0113463	5.8634	0.1185	0.061	0.0343831	21.2165	0.0905	0.0269533	0.0272203	26.4884	0.118	0.06225	0.0540404	41.816	0.1115	0.0705359	0.0587713	48.6239	0.107	0.0925919	0.0327332	6.56726	0.0855	0.03275	0.0191475	12.0727	0.0945	0.0186537	0.0856588	158.442
M033 V3	3	1	0.0795	0.02775	0.0141514	6.90373	0.096	0.0443972	0.0239725	14.5191	0.1035	0.0377418	0.0377076	37.3395	0.085	0.0275	0.0237234	17.8683	0.089	0	0	0	0.0905	0.0117013	0.00414664	1.0611	0.0875	0.0245	0.0108138	5.51192	0.0805	0.0275226	0.139533	229.086
M035 V3	3	1	0.104	0.05225	0.0266455	13.1047	0.2645	0.212897	0.114955	73.346	0.12	0.0542418	0.0541926	53.9213	0.112	0.0545	0.0470155	35.7962	0.3265	0.230565	0.205869	202.782	0.1075	0.0287013	0.010171	2.61575	0.132	0.069	0.0304552	15.7172	0.0995	0.0465226	0.235858	389.728
M038 V3	3	1	0.1505	0.09875	0.0503588	25.1559	0.1275	0.0758972	0.040981	25.0582	0.0985	0.0327418	0.0327121	32.346	0.11	0.0525	0.0452901	34.4549	0.1695	0.0735653	0.0656856	61.3099	0.3015	0.222701	0.0789198	21.5272	0.1025	0.0395	0.0174345	8.92366	0.0965	0.0435226	0.220649	364.226
M039 V3	3	1	0.1085	0.04825	0.0230508	11.9995	0.137	0.0795	0.0448107	27.8133	0.1295	0.0659533	0.0666066	65.5875	0.092	0.03625	0.0314693	24.1016	0.112	0.0710359	0.0591879	48.9766	0.111	0.0965919	0.0341473	6.85944	0.0995	0.04675	0.0273328	17.3098	0.101	0.0251537	0.115507	214.055
M041 V3	3	1	0.103	0.04275	0.0204233	10.6142	0.0635	0.006	0.00338194	2.05127	0.0995	0.0359533	0.0363094	35.4293	0.099	0.04325	0.0375461	28.8351	0.104	0.0630359	0.0525222	43.346	0.118	0.103592	0.036622	7.37249	0.09	0.03725	0.0217785	13.751	0.0975	0.0216537	0.099435	184.084
M045 V3	3	1	0.069	0.00875	0.0041802	2.15059	0.0915	0.034	0.0191643	11.7257	0.075	0.0114533	0.0115667	11.2033	0.0875	0.03175	0.0275628	21.0724	0.0945	0.0535359	0.0446067	36.6982	0.096	0.0815919	0.0288445	5.76748	0.0655	0.01275	0.00745439	4.67068	0.101	0.0251537	0.115507	214.055
M046 V3	3	1	0.0815	0.02975	0.0151714	7.40617	0.0615	0.004	0.00225463	1.36667	0.1285	0.0627418	0.0626849	62.5257	0.09	0.0325	0.0280367	21.1592	0.1285	0.0325653	0.0290771	26.7738	0.0905	0.0117013	0.00414664	1.0611	0.096	0.033	0.0145655	7.44175	0.112	0.0590226	0.29923	496.547
M048 V3	3	1	0.0975	0.03725	0.0177957	9.23341	1.217	1.1595	0.65356	617.19	1.0695	1.00595	1.01592	1403.07	0.159	0.10325	0.0896333	70.5063	0.3225	0.281536	0.234579	208.665	0.437	0.422592	0.149395	33.3735	1.946	1.89325	1.1069	1682.78	0.9715	0.895654	4.1129	10191.1
M049 V3	3	1	0.068	0.01625	0.00828688	4.02746	0.0665	0.0148972	0.0080438	4.82886	0.078	0.0122418	0.0122307	12.0225	0.0815	0.024	0.0207041	15.5725	0.0825	0	0	0	0.1305	0.0517013	0.0183217	4.74406	0.0755	0.0125	0.00551725	2.80289	0.082	0.0290226	0.147138	241.694
M050 V3	3	1	0.0585	0.00675	0.00344224	1.66774	0.1095	0.0578972	0.0312618	19.0112	0.0685	0.00274177	0.00273929	2.68534	0.0965	0.039	0.0336441	25.457	0.2235	0.127565	0.113902	108.265	0.0745	0	0	0	0.073	0.01	0.0044138	2.24076	0.064	0.0110226	0.055882	91.2406
M053 V3	3	1	0.068	0.00775	0.00370247	1.90424	0.074	0.0165	0.00930033	5.65942	0.0725	0.00895329	0.00904197	8.75132	0.07	0.01425	0.0123707	9.39313	0.083	0.0420359	0.0350248	28.7063	0.0895	0.0750919	0.0265466	5.29742	0.0685	0.01575	0.00920836	5.77508	0.087	0.0111537	0.0512183	94.5331
M054 V3	3	1	0.079	0.02725	0.0138965	6.77822	0.1305	0.0788972	0.0426009	26.0724	0.113	0.0472418	0.0471989	46.8672	0.0965	0.039	0.0336441	25.457	0.2125	0.116565	0.10408	98.5611	0.12	0.0412013	0.0146007	3.76884	0.076	0.013	0.00573794	2.9154	0.0795	0.0265226	0.134463	220.689
M056 V3	3	1	0.214	0.16225	0.0827413	42.2372	2.9715	2.9199	1.57661	7137.16	0.359	0.293242	0.292976	313.295	0.831	0.7735	0.667274	714.686	0.6025	0.506565	0.452306	493.502	0.321	0.242201	0.0858301	23.5557	1.3105	1.2475	0.550621	424.532	0.22	0.167023	0.846763	1458.76
M064 V3	3	1	0.0915	0.03125	0.0149293	7.73227	0.1515	0.094	0.0529837	33.0382	0.1455	0.0819533	0.0827651	81.8988	0.1195	0.06375	0.0553426	42.8491	0.0975	0.0565359	0.0471064	38.793	0.2695	0.255092	0.0901804	19.0486	0.0835	0.03075	0.0179782	11.3283	0.1035	0.0276537	0.126987	235.5
M001 V3	3	2	0.0725	0.02075	0.0105817	5.15036	0.1075	0.0558972	0.0301819	18.3434	0.3755	0.309742	0.309461	332.64	0.075	0.0175	0.0150967	11.3257	0.125	0.0290653	0.025952	23.8687	0.1755	0.0967013	0.0342685	8.9933	0.082	0.019	0.00838621	4.26805	0.1335	0.0805226	0.40823	682.417
M003 V3	3	2	0.4085	0.35675	0.181929	99.5463	2.38	2.3284	1.25723	2440.75	0.4445	0.378742	0.378398	415.757	0.485	0.4275	0.368791	3.33646	0.3985	0.302565	0.270157	273.03	0.2125	0.133701	0.0473804	12.5743	1.2735	1.2105	0.53429	405.649	0.229	0.176023	0.892391	1542.27
M008 V3	3	2	0.0935	0.04175	0.0212909	10.4348	0.339	0.287397	0.155181	101.41	0.2015	0.135742	0.135619	138.217	0.1755	0.118	0.101795	79.5347	0.2445	0.148565	0.132652	126.995	0.1055	0.0267013	0.00946227	2.43204	0.117	0.054	0.0238345	12.2489	0.1155	0.0625226	0.316974	526.619
M009 V3	3	2	0.0635	0.01175	0.00599205	2.90787	0.0855	0.0338972	0.0183029	11.0503	0.076	0.0102418	0.0102325	10.0526	0.079	0.0215	0.0185474	13.9365	0.279	0.183065	0.163457	158.356	0.2105	0.131701	0.0466717	12.3786	0.0825	0.0195	0.0086069	4.38097	0.165	0.112023	0.567927	959.741
M010 V3	3	2	0.064	0.01225	0.00624703	3.0321	0.0655	0.0138972	0.00750384	4.50337	0.077	0.0112418	0.0112316	11.0373	0.076	0.0185	0.0159594	11.9776	0.165	0.0690653	0.0616676	57.4732	0.109	0.0302013	0.0107026	2.75367	0.07	0.007	0.00308966	1.56724	0.0905	0.0375226	0.19023	313.378
M012 V3	3	2	0.067	0.01525	0.00777692	3.77837	0.083	0.0313972	0.016953	10.2277	0.1665	0.100742	0.10065	101.52	0.084	0.0265	0.0228607	17.2117	0.359	0.263065	0.234888	234.045	0.4035	0.324701	0.115066	32.4207	0.0995	0.0365	0.0161104	8.23904	0.3085	0.255523	1.29544	2303.76
M019 V3	3	2	0.0695	0.01775	0.00905183	4.40139	0.0655	0.0138972	0.00750384	4.50337	0.0785	0.0127418	0.0127302	12.5154	0.0745	0.017	0.0146654	10.9999	0.1715	0.0755653	0.0674713	63.0188	0.0805	0.00170127	0.000602888	0.153825	0.078	0.015	0.0066207	3.36579	0.0895	0.0365226	0.185161	304.923
M021 V3	3	2	0.0675	0.01575	0.0080319	3.9029	0.0655	0.0138972	0.00750384	4.50337	0.0905	0.0247418	0.0247193	24.3863	0.0995	0.042	0.0362321	27.4481	0.0845	0	0	0	0.083	0.00420127	0.00148883	0.380146	0.0715	0.0085	0.00375173	1.90386	0.0745	0.0215226	0.109114	178.784
M025 V3	3	2	0.068	0.01625	0.00828688	4.02746	0.098	0.0463972	0.0250524	15.1823	0.1425	0.0767418	0.0766722	76.7911	0.149	0.0915	0.0789342	61.0059	0.328	0.232065	0.207208	204.209	0.1555	0.0767013	0.027181	7.09063	0.102	0.039	0.0172138	8.80948	0.1185	0.0655226	0.332183	552.452
M026 V3	3	2	0.0785	0.02675	0.0136415	6.65275	0.0725	0.0208972	0.0112835	6.78589	0.1175	0.0517418	0.0516949	51.3987	0.084	0.0265	0.0228607	17.2117	0.178	0.0820653	0.0732751	68.5885	0.0995	0.0207013	0.00733602	1.88221	0.086	0.023	0.0101517	5.17231	0.0665	0.0135226	0.0685564	112.028
M028 V3	3	2	0.063	0.01125	0.00573707	2.78367	0.7925	0.740897	0.400051	306.627	0.092	0.0262418	0.026218	25.8759	0.125	0.0675	0.0582302	44.5677	0.2025	0.106565	0.0951509	89.8016	0.0895	0.0107013	0.00379227	0.970135	0.081	0.018	0.00794483	4.0423	0.132	0.0790226	0.400625	669.36
M029 V3	3	2	0.079	0.02725	0.0138965	6.77822	0.086	0.0343972	0.0185729	11.215	0.1005	0.0347418	0.0347103	34.3417	0.0925	0.035	0.0301934	22.8095	0.3095	0.213565	0.19069	186.712	0.1775	0.0987013	0.0349773	9.18483	0.166	0.103	0.0454621	23.6878	0.195	0.142023	0.720019	1229.55
M031 V3	3	2	0.0895	0.02925	0.0139738	7.23309	0.1085	0.051	0.0287465	17.6826	0.0935	0.0299533	0.03025	29.4633	0.1065	0.05075	0.044057	33.9358	0.1325	0.0915359	0.0762688	63.5423	0.152	0.137592	0.0486417	9.89647	0.0865	0.03375	0.0197322	12.4453	0.097	0.0211537	0.097139	179.807
M034 V3	3	2	0.062	0.01025	0.00522711	2.5354	0.0645	0.0128972	0.00696389	4.17807	0.07	0.00424177	0.00423793	4.15625	0.0695	0.012	0.010352	7.74929	0.2795	0.183565	0.163903	158.816	0.1005	0.0217013	0.00769039	1.97372	0.112	0.049	0.0216276	11.0992	0.092	0.0390226	0.197835	326.07
M037 V3	3	2	0.0715	0.01125	0.00537455	2.7671	0.061	0.0035	0.0019728	1.19565	0.08	0.0164533	0.0166163	16.1184	0.071	0.01525	0.0132388	10.0562	0.0825	0.0415359	0.0346082	28.3602	0.084	0.0695919	0.0246022	4.90114	0.1015	0.04875	0.0285021	18.0617	0.08	0.00415366	0.0190739	35.1335
M040 V3	3	2	0.063	0.01125	0.00573707	2.78367	0.09	0.0383972	0.0207327	12.5342	0.0705	0.00474177	0.00473747	4.64683	0.0715	0.014	0.0120774	9.048	0.2705	0.174565	0.155867	150.56	0.0905	0.0117013	0.00414664	1.0611	0.0735	0.0105	0.00463449	2.35312	0.0685	0.0155226	0.0786959	128.684
M043 V3	3	2	0.0635	0.01175	0.00599205	2.90787	0.063	0.0113972	0.00615395	3.69049	0.08	0.0142418	0.0142289	13.9948	0.0725	0.015	0.01294	9.69812	0.2625	0.166565	0.148724	143.264	0.0765	0	0	0	0.077	0.014	0.00617932	3.14053	0.074	0.0210226	0.10658	174.601
M051 V3	3	2	0.066	0.01425	0.00726696	3.52945	0.061	0.00939717	0.00507404	3.04106	0.0705	0.00474177	0.00473747	4.64683	0.0725	0.015	0.01294	9.69812	0.2165	0.120565	0.107651	102.082	0.0635	0	0	0	0.088	0.025	0.0110345	5.62519	0.063	0.0100226	0.0508123	82.9352
M052 V3	3	2	0.0665	0.01475	0.00752194	3.65389	0.08	0.0283972	0.0153332	9.24209	0.146	0.0802418	0.080169	80.3757	0.075	0.0175	0.0150967	11.3257	0.2415	0.145565	0.129973	124.303	0.2095	0.130701	0.0463173	12.2809	0.406	0.343	0.151393	84.6368	0.067	0.0140226	0.0710913	116.19
M055 V3	3	2	0.063	0.01125	0.00573707	2.78367	0.0615	0.00989717	0.00534402	3.20335	0.0995	0.0337418	0.0337112	33.3435	0.078	0.0205	0.0176847	13.283	0.2625	0.166565	0.148724	143.264	0.118	0.0392013	0.013892	3.58378	0.079	0.016	0.00706207	3.59116	0.088	0.0350226	0.177556	292.251
M057 V3	3	2	0.1975	0.13725	0.0655695	35.0699	1.8295	1.772	0.9988	1339.3	0.176	0.112453	0.113567	113.44	0.579	0.52325	0.454243	43.3369	0.231	0.190036	0.15834	136.402	0.5635	0.549092	0.194116	45.3351	0.326	0.27325	0.159758	108.973	0.16	0.0841537	0.386439	728.587
M058 V3	3	2	0.0605	0.00875	0.00446217	2.1633	0.067	0.0153972	0.00831377	4.99168	0.0695	0.00374177	0.00373838	3.6658	0.0705	0.013	0.0112147	8.39839	0.154	0.0580653	0.0518458	48.143	0.089	0.0102013	0.00361508	0.924671	0.075	0.012	0.00529656	2.6904	0.2	0.147023	0.745368	1275.07
M060 V3	3	2	0.077	0.01675	0.0080021	4.12663	0.0585	0.001	0.000563657	0.341349	0.0845	0.0209533	0.0211608	20.5547	0.0885	0.03275	0.0284309	21.7446	0.087	0.0460359	0.0383576	31.4793	0.175	0.160592	0.0567727	11.6346	0.083	0.03025	0.0176859	11.1424	0.092	0.0161537	0.0741786	137.108
M061 V3	3	2	0.063	0.01125	0.00573707	2.78367	0.0715	0.0198972	0.0107436	6.45923	0.113	0.0472418	0.0471989	46.8672	0.0725	0.015	0.01294	9.69812	0.2405	0.144565	0.129081	123.407	0.0935	0.0147013	0.00520977	1.33432	0.106	0.043	0.0189793	9.72384	0.082	0.0290226	0.147138	241.694
M062 V3	3	2	0.0905	0.03875	0.019761	9.67541	0.1465	0.0948972	0.0512402	31.5133	0.123	0.0572418	0.0571899	56.9533	0.103	0.0455	0.0392514	29.7771	0.732	0.636065	0.567935	652.64	0.1195	0.0407013	0.0144235	3.72256	0.1295	0.0665	0.0293517	15.1371	0.0945	0.0415226	0.210509	347.254
M063 V3	3	2	0.0735	0.02175	0.0110917	5.40035	0.1215	0.0698972	0.0377413	23.0352	0.0795	0.0137418	0.0137293	13.5015	0.081	0.0235	0.0202727	15.245	0.1185	0.0225653	0.0201483	18.4913	0.0675	0	0	0	0.1195	0.0565	0.024938	12.8249	0.078	0.0250226	0.126859	208.102
M065 V3	3	2	0.095	0.04325	0.0220559	10.8151	0.0735	0.016	0.00901851	5.48707	0.115	0.0492418	0.0491971	48.8797	0.094	0.0365	0.0314874	23.8013	0.1525	0.0565653	0.0505065	46.876	0.0885	0.00970127	0.00343789	0.879221	0.0975	0.0345	0.0152276	7.78326	0.08	0.0270226	0.136998	224.887
M066 V3	3	2	0.1005	0.04025	0.0192289	9.986	0.066	0.0085	0.00479108	2.90822	0.1125	0.0489533	0.0494382	48.4304	0.0675	0.01175	0.0102004	7.73767	0.0955	0.0545359	0.0454399	37.396	0.1235	0.109092	0.0385663	7.77717	0.0665	0.01375	0.00803905	5.03858	0.0855	0.00965366	0.0443302	81.7845
M067 V3	3	2	0.074	0.02225	0.0113467	5.5254	0.0765	0.0248972	0.0134433	8.09449	0.0925	0.0267418	0.0267175	26.3728	0.0915	0.034	0.0293307	22.149	0.16	0.0640653	0.0572031	53.2238	0.191	0.112201	0.0397614	10.4837	0.095	0.032	0.0141241	7.21424	0.113	0.0600226	0.3043	505.131

## Sheet: NTS
Sample	Visit 1	HIVstatus	OD	Corr	Norm.	Titre
M002 V1	1	1	0.5525	0.453046	1.08049	324.585
M006 V1	1	1	0.184	0.0845463	0.201637	55.7619
M007 V1	1	1	0.1415	0.06575	0.159633	41.1567
M011 V1	1	1	0.2865	0.187046	0.446093	126.152
M014 V1	1	1	0.185	0.10925	0.265246	68.976
M017 V1	1	1	0.1555	0.07975	0.193623	50.058
M018 V1	1	1	0.12	0.04425	0.107434	27.582
M020 V1	1	1	0.152	0.07625	0.185126	47.8281
M022 V1	1	1	0.176	0.10025	0.243395	63.181
M023 V1	1	1	0.1645	0.0650463	0.155131	42.7212
M027 V1	1	1	0.287	0.21125	0.51289	136.129
M030 V1	1	1	0.1555	0.07975	0.193623	50.058
M032 V1	1	1	0.982	0.90625	2.20027	679.626
M033 V1	1	1	0.6	0.500546	1.19377	362.65
M036 V1	1	1	0.248	0.17225	0.418202	110.128
M038 V1	1	1	0.215	0.13925	0.338082	88.4432
M039 V1	1	1	0.219	0.14325	0.347794	91.0564
M041 V1	1	1	0.21	0.13425	0.325943	85.1825
M045 V1	1	1	0.302	0.22625	0.549308	146.239
M046 V1	1	1	0.223	0.14725	0.357505	93.6739
M047 V1	1	1	0.308	0.208546	0.497369	141.322
M048 V1	1	1	0.1385	0.06275	0.152349	39.2557
M049 V1	1	1	0.156	0.08025	0.194837	50.3768
M050 V1	1	1	0.1515	0.07575	0.183912	47.5098
M053 V1	1	1	0.182	0.10625	0.257962	67.0421
M054 V1	1	1	0.1225	0.04675	0.113503	29.1546
M056 V1	1	1	0.1575	0.08175	0.198479	51.3336
M001 V1	1	2	0.1835	0.10775	0.261604	68.0088
M003 V1	1	2	0.1855	0.10975	0.26646	69.2986
M008 V1	1	2	0.146	0.07025	0.170559	44.0125
M009 V1	1	2	0.1605	0.08475	0.205763	53.2489
M010 V1	1	2	0.1025	0.00304632	0.00726526	1.97449
M013 V1	1	2	0.1415	0.06575	0.159633	41.1567
M016 V1	1	2	0.349	0.27325	0.663418	178.321
M019 V1	1	2	0.2465	0.17075	0.414561	109.136
M021 V1	1	2	0.223	0.123546	0.29465	82.1748
M024 V1	1	2	0.2825	0.20675	0.501964	133.108
M025 V1	1	2	0.0905	0.01475	0.0358112	9.14118
M026 V1	1	2	0.155	0.0555463	0.132474	36.4076
M028 V1	1	2	0.1605	0.0610463	0.145591	40.0597
M029 V1	1	2	0.233	0.15725	0.381784	100.236
M031 V1	1	2	0.187	0.11125	0.270102	70.2666
M037 V1	1	2	0.144	0.0445463	0.10624	29.129
M040 V1	1	2	0.21	0.13425	0.325943	85.1825
M043 V1	1	2	0.219	0.14325	0.347794	91.0564
M051 V1	1	2	0.224	0.14825	0.359933	94.3289
M052 V1	1	2	0.8515	0.752046	1.79358	579.364
M055 V1	1	2	0.2745	0.19875	0.482541	127.751
M057 V1	1	2	0.246	0.17025	0.413347	108.806
M058 V1	1	2	0.1825	0.0830463	0.19806	54.7549
M059 V1	1	2	0.263	0.163546	0.390047	109.734
M060 V1	1	2	0.1985	0.12275	0.298022	77.7075
M061 V1	1	2	1.0465	0.947046	2.25864	767.258
M062 V1	1	2	0.2595	0.18375	0.446123	117.753
M063 V1	1	2	0.825	0.725546	1.73038	555.245
M065 V1	1	2	0.258	0.158546	0.378122	106.263
M066 V1	1	2	0.132	0.05625	0.136568	35.1445
M067 V1	1	2	0.163	0.0635463	0.151554	41.7226
M002 V2	2	1	0.342	0.242546	0.578457	165.61
M004 V2	2	1	0.2905	0.191046	0.455633	128.964
M006 V2	2	1	0.4555	0.356046	0.849147	249.424
M007 V2	2	1	0.4205	0.32394	0.75925	217.77
M011 V2	2	1	0.166	0.06944	0.162753	44.1155
M015 V2	2	1	1.3235	1.22694	2.8757	1039.29
M017 V2	2	1	0.314	0.214546	0.511679	145.582
M018 V2	2	1	0.129	0.03244	0.0760328	20.4459
M022 V2	2	1	0.239	0.14244	0.333851	91.9422
M023 V2	2	1	0.4495	0.35294	0.827221	238.848
M030 V2	2	1	0.323	0.22644	0.53073	148.907
M032 V2	2	1	0.4075	0.308046	0.73467	213.453
M033 V2	2	1	1.2685	1.17194	2.74679	977.225
M035 V2	2	1	0.2495	0.150046	0.35785	100.379
M038 V2	2	1	0.1895	0.0900463	0.214754	59.4598
M039 V2	2	1	0.3715	0.27494	0.644404	182.783
M041 V2	2	1	0.293	0.193546	0.461595	130.723
M045 V2	2	1	0.2775	0.18094	0.424087	117.788
M046 V2	2	1	0.416	0.31944	0.748703	214.524
M047 V2	2	1	0.3515	0.252046	0.601114	172.462
M048 V2	2	1	0.128	0.0285463	0.0680811	18.603
M049 V2	2	1	0.2225	0.12594	0.295178	80.9985
M050 V2	2	1	0.176	0.07944	0.186191	50.5778
M053 V2	2	1	0.3125	0.21594	0.50612	141.67
M054 V2	2	1	0.257	0.157546	0.375737	105.57
M056 V2	2	1	0.2535	0.15694	0.367836	101.625
M064 V2	2	1	0.5475	0.45094	1.05691	312.208
M001 V2	2	2	0.4895	0.39294	0.920973	268.388
M003 V2	2	2	0.3835	0.284046	0.677431	195.759
M008 V2	2	2	0.31	0.210546	0.502139	142.741
M009 V2	2	2	0.1795	0.08294	0.194395	52.8462
M010 V2	2	2	0.4865	0.387046	0.92308	273.079
M012 V2	2	2	0.273	0.173546	0.413896	116.7
M013 V2	2	2	0.2265	0.127046	0.302997	84.5671
M019 V2	2	2	0.2375	0.138046	0.329231	92.1096
M021 V2	2	2	0.1485	0.05194	0.121737	32.8734
M024 V2	2	2	0.2	0.100546	0.239796	66.544
M025 V2	2	2	0.4985	0.40194	0.942067	275.11
M026 V2	2	2	0.612	0.512546	1.22239	372.402
M029 V2	2	2	0.2135	0.114046	0.271993	75.6997
M031 V2	2	2	0.713	0.61644	1.44481	444.09
M034 V2	2	2	0.161	0.0615463	0.146784	40.3921
M037 V2	2	2	0.2175	0.12094	0.283459	77.6978
M040 V2	2	2	0.125	0.02844	0.0666576	17.9094
M043 V2	2	2	0.3165	0.21994	0.515495	144.423
M051 V2	2	2	0.283	0.18644	0.436978	121.517
M052 V2	2	2	0.7215	0.62494	1.46473	451.153
M055 V2	2	2	0.271	0.17444	0.408852	113.394
M057 V2	2	2	0.3695	0.27294	0.639717	181.371
M058 V2	2	2	0.475	0.375546	0.895653	264.265
M060 V2	2	2	0.2175	0.12094	0.283459	77.6978
M061 V2	2	2	1.232	1.13544	2.66124	937.094
M063 V2	2	2	0.3455	0.24894	0.583466	164.531
M065 V2	2	2	0.334	0.23744	0.556512	156.526
M066 V2	2	2	0.157	0.06044	0.141659	38.3233
M067 V2	2	2	0.1875	0.09094	0.213145	58.044
M002 V3	3	1	0.3385	0.242603	0.570456	159.777
M004 V3	3	1	0.311	0.215103	0.505792	140.605
M006 V3	3	1	0.35	0.254103	0.597497	167.881
M007 V3	3	1	0.218	0.15575	0.352384	85.9421
M011 V3	3	1	0.222	0.15975	0.361434	88.2392
M015 V3	3	1	0.499	0.403103	0.947855	277.715
M017 V3	3	1	0.4995	0.403603	0.949031	278.099
M018 V3	3	1	0.2035	0.14125	0.319577	77.6542
M022 V3	3	1	0.2555	0.15894	0.372524	102.965
M023 V3	3	1	0.328	0.232103	0.545766	152.423
M027 V3	3	1	2.6315	2.5356	5.96221	4505.18
M030 V3	3	1	0.3855	0.289603	0.680971	193.224
M033 V3	3	1	0.703	0.607103	1.42754	444.28
M035 V3	3	1	0.2485	0.152603	0.35883	98.0809
M038 V3	3	1	0.2725	0.176603	0.415264	114.24
M039 V3	3	1	0.33	0.23344	0.547137	153.751
M041 V3	3	1	0.198	0.102103	0.240085	64.7478
M045 V3	3	1	0.271	0.175103	0.411737	113.224
M046 V3	3	1	0.4485	0.352603	0.829109	239.452
M048 V3	3	1	0.206	0.10944	0.256505	70.1335
M049 V3	3	1	0.2485	0.18625	0.42139	103.577
M050 V3	3	1	1.1125	1.0166	2.39044	850.12
M053 V3	3	1	0.2745	0.178603	0.419967	115.597
M054 V3	3	1	0.349	0.253103	0.595146	167.174
M056 V3	3	1	0.57	0.474103	1.1148	333.427
M064 V3	3	1	0.265	0.16844	0.39479	109.349
M001 V3	3	2	0.4495	0.353603	0.831461	240.199
M003 V3	3	2	0.625	0.529103	1.24413	378.203
M008 V3	3	2	0.6765	0.61425	1.38974	383.778
M009 V3	3	2	0.244	0.148103	0.348249	95.074
M010 V3	3	2	1.783	1.72075	3.89319	1579.3
M012 V3	3	2	0.297	0.201103	0.472873	130.954
M019 V3	3	2	0.319	0.25675	0.580896	145.416
M021 V3	3	2	0.511	0.44875	1.01529	267.597
M025 V3	3	2	1.635	1.5391	3.61904	1573.58
M026 V3	3	2	0.378	0.282103	0.663336	187.828
M028 V3	3	2	0.3955	0.299603	0.704485	200.453
M029 V3	3	2	0.4325	0.336603	0.791487	227.556
M031 V3	3	2	0.7785	0.68194	1.59833	499.286
M034 V3	3	2	0.4225	0.326603	0.767973	220.175
M037 V3	3	2	0.1945	0.0986031	0.231855	62.4705
M040 V3	3	2	0.297	0.201103	0.472873	130.954
M043 V3	3	2	0.419	0.323103	0.759743	217.602
M051 V3	3	2	0.2245	0.128603	0.302397	82.1277
M052 V3	3	2	0.722	0.626103	1.47222	460.855
M055 V3	3	2	0.186	0.12375	0.279984	67.7324
M057 V3	3	2	0.3465	0.250603	0.589267	165.409
M058 V3	3	2	0.275	0.179103	0.421142	115.936
M060 V3	3	2	0.3205	0.22394	0.524871	147.181
M061 V3	3	2	1.09	0.994103	2.33753	824.837
M062 V3	3	2	0.609	0.513103	1.20651	365.027
M063 V3	3	2	0.49	0.394103	0.926692	270.815
M065 V3	3	2	0.2675	0.171603	0.403507	110.857
M066 V3	3	2	0.275	0.179103	0.421142	115.936
M067 V3	3	2	1.066	0.970103	2.2811	798.299
